# Supplementary material for: Effects of smoking cessation using varenicline on the serum concentrations of oxidized high-density lipoprotein: Comparison with high-density lipoprotein cholesterol
Source: PLoS One. 2022 Nov 30;17(11):e0277766. doi: 10.1371/journal.pone.0277766 (PMC9710765; doi:10.1371/journal.pone.0277766)
Supplement: S1 File — (XLSX) [file pone.0277766.s002.xlsx]

## Sheet: Sheet1
OxHDL (U/mL) Before	OxHDL (U/mL) After	ΔoxHDL	CO Before	CO After	ΔCO	TDS	pack-years	HDLC Before	HDLC After	ΔHDLC	Age	Gender M/F	HT（cm)	BW（kg） Before	BW After	ΔBW	BMI Before	BMI After	ΔBMI	Sys BP (mmHg) Before	Sys BP After	ΔSysBP	Diast BP Before	Diast BP After	ΔDiastol BP	Puls Before	Puls After	ΔPuls	Tobaccos Just Bofore	Tobaccos 3 months after	ΔTobaccos	FMD (%) Before	FMD After	ΔFMD	TP Before	TP After	ΔTP	Alb Before	Alb After	ΔAlb	A/G Before	A/G After	ΔA/G	GOT（AST) Before	GOT（AST) After	ΔGOT	GPT（ALT) Before	GPT（ALT) After	ΔGPT
134.1	134.7	0.6	38	2	-36	8	15.75	49	56	7	40	M	168	113.8	117.9	4.1	40.3203	41.773	1.45266	129	130	1	85	90	5	74	78	4	15	0	-15				6.8	7	0.2	4.2	4.2	0	1.6	1.5	-0.1	19	25	6	20	26	6
149.9	137.3	-12.6	5	7	2	7	18	61	57	-4	60	F	157	68	72	4	27.5873	29.2101	1.62278	101	106	5	68	73	5	68	65	-3	20	0	-20					7.5			4			1.1			19			28
93.9	105.9	12	23	0	-23	9	12.75	49	58	9	42	M	173	73	72.3	-0.7	24.3911	24.1572	-0.233887	134	135	1	97	100	3	61	60	-1	15	0	-15				7.6	6.9	-0.7	4.6	4.1	-0.5	1.5	1.5	0	41	27	-14	49	30	-19
98.2	137.3	39.1	5	5	0	10	43	55	43	-12	58	M	163	54.1	54.4	0.3	20.3621	20.475	0.112914	119	114	-5	77	79	2	58	86	28	20	0	-20	3.9	6.6											29	33	4	19	29	10
109.4	154.018	44.6182	34	7	-27	9	50	44	50	6	71	M	165.3	67.6	66.6	-1	24.7401	24.3741	-0.365977	153	132	-21	72	57	-15	83	67	-16	20	0	-20					7.1			4.2			1.4			29			38
140.8	134.5	-6.3	26	2	-24	8	23	48	52	4	68	F	152.7	47.4	47.7	0.3	20.3283	20.4569	0.12866	137	117	-20	64	60	-4	86	62	-24	10	0→Relapse	#VALUE!	3.6		-3.6	6.6			4			1.5			17			12
224.9	198.4	-26.5	35	8	-27	8	42	103	110	7	49	M	176.1	57.6	59.8	2.2	18.5739	19.2833	0.709421	137	133	-4	88	87	-1	88	85	-3	40	0	-40					7.5			4.5			1.5			37			32
135.3	134.7	-0.6	38	3	-35	9	67.5	61	50	-11	66	M	164	79.2	80	0.8	29.4468	29.7442	0.297442	153	155	2	95	100	5	91	90	-1	30	0	-30				7.4	7.5	0.1	4	4.3	0.3	1.2	1.3	0.1	55	55	0	51	69	18
137.3	113.6	-23.7	31	8	-23	5	50	59	64	5	60	F	158	63.3	65.1	1.8	25.3565	26.0776	0.721038	139	159	20	77	102	25	82	76	-6	25	0	-25				6.9	7.2	0.3	4.3	4.3	0	1.7	1.5	-0.2	23	49	26	25	49	24
168.1	165	-3.1	29	0	-29	9	18	55	58	3	36	F	157.4	55	58	3	22.2	23.4109	1.21091	105	133	28	66	81	15	65	65	0	20	0	-20				6.9	7.2	0.3	4.5	4.5	0	1.9	1.7	-0.2	20	25	5	14	18	4
110	134.5	24.5	59	4	-55	7	28	54	55	1	51	M	160.2	54.3	62	7.7	21.158	24.1583	3.00031	91	112	21	60	75	15	62	60	-2	20	0	-20					7.3			4.6			1.7			35			47
93.4	96.2	2.8	34	9	-25	7	65	33	33	0	83	M	157	55.9	58	2.1	22.6784	23.5304	0.851962	160	142	-18	75	64	-11	71	80	9	20	0	-20					6.9			3.9			1.3			22			18
202	194.9	-7.1	13	2	-11	8	80	53	72	19	58	M	168.5	65.7	67.3	1.6	23.1401	23.7037	0.563534	129	124	-5	86	83	-3	65	72	7	40	0	-40					7.5			4.4			1.4		27	20	-7	23	27	4
117.6	150.9	33.3	48	13	-35	7	36	51	57	6	54	M	173	87.3	90.5	3.2	29.169	30.2382	1.0692	135	124	-11	86	88	2	89	83	-6	35	0	-35				7.7	7.7	0	4.8	4.6	-0.2	1.7	1.5	-0.2	33	36	3	60	61	1
114.8	122.1	7.3	17	6	-11	2	31.25	40	40	0	51	F	156.4	59.2	59.4	0.2	24.2018	24.2836	0.0817629	110	127	17	80	82	2	86	72	-14	25	0	-25				7.5	7.1	-0.4	4.4	3.9	-0.5	1.4	1.2	-0.2	23	15	-8	23	17	-6
96.7	125.5	28.8	26	4	-22	7	40	25	28	3	63	M	167	80.9	82.6	1.7	29.0079	29.6174	0.609559	151	158	7	82	97	15	97	88	-9	20	0	-20				7.2	7.3	0.1	4.3	4.2	-0.1	1.5	1.4	-0.1	38	101	63	68	161	93
213.6	113.9	-99.7	41	6	-35	9	50	50	37	-13	59	M	166.7	60	63	3	21.5914	22.6709	1.07957	142	136	-6	70	85	15	80	87	7	25	0	-25	4	4.2	0.2	7.9	7.1	-0.8	4.5	4	-0.5	1.3	1.3	0	24	22	-2	18	16	-2
152.4	293.621	141.221	20	3	-17	8	30	61	60	-1	65	M	172	59.3	60	0.7	20.0446	20.2812	0.236614	121	127	6	75	75	0	69	71	2	20	0	-20	3.7			7			4.3			1.6			21	22	1	17	15	-2
116.7	156.1	39.4	33	3	-30	6	14	62	69	7	41	M	167.5	58	58.2	0.2	20.6728	20.744	0.0712854	113	112	-1	63	64	1	65	68	3	13	0	-13	1.4	4.4	3	6.4			4.3			2			24			22
138.3	173.6	35.3	20	5	-15	9	74	53	63	10	57	M	164.5	78.7	79.4	0.7	29.0832	29.3419	0.258682	112	134	22	68	83	15	71	67	-4	40	0	-40				7.7	7.8	0.1	4	4.3	0.3	1.1	1.2	0.1	19	30	11	19	33	14
68.9	73.9	5	14	3	-11	7	75	34	35	1	73	M	158.8	65.9	68.5	2.6	26.1327	27.1637	1.03103	121	126	5	76	67	-9	83	91	8	30	0	-30	2.6	3.9	1.3	7.3	7.4	0.1	4.4	4.5	0.1	1.5	1.6	0.1	19	17	-2	18	17	-1
124.7	172.5	47.8	7	2	-5	9	27	81	81	0	55	F	161	47.5	49.3	1.8	18.3249	19.0193	0.694418	102	116	14	67	59	-8	103	60	-43	17.5	0	-17.5	6.9	6.5	-0.4	7.4	7.2	-0.2	4.2	4.5	0.3	1.3	1.7	0.4	19	19	0	19	16	-3
171	173.8	2.8	25	5	-20	4	61.25	43	52	9	69	M	178.3	79.6	79.2	-0.4	25.0386	24.9128	-0.125822	158	124	-34	94	63	-31	81	67	-14	25	0	-25	3.2	2.9	-0.3	7.6	7.3	-0.3	4.6	4.5	-0.1	1.5	1.6	0.1	32	22	-10	28	23	-5
133.5	84.5	-49	25	3	-22	10	37.5	45	46	1	43	M	165	66.1	67.4	1.3	24.2792	24.7567	0.477502	141	149	8	93	95	2	90	81	-9	30	0	-30	2	2.9	0.9
71.4	105.4	34	15	7	-8	9	94	52	52	0	64	M	161	65.8	68.4	2.6	25.3848	26.3879	1.00305	121	121	0	79	76	-3	71	81	10	40	0	-40	4.5	9.6	5.1
127.6	150.9	23.3	22	4	-18	8	120	62	75	13	59	M	173	64.1	66.5	2.4	21.4174	22.2193	0.801898	124	104	-20	73	61	-12	63	66	3	60	0	-60	2.9	4.3	1.4		6.9			4.2			1.6			28			35
95.7	137.3	41.6	47	48	1	8	10	43	46	3	39	M	169	74.2	74.1	-0.1	25.9795	25.9445	-0.0350128	121	113	-8	68	70	2	102	93	-9	20	0	-20	7.7	8.5	0.8		7.2			4.6			1.8			18			25
125.1	104.5	-20.6	35	2	-33	9	19	46	50	4	39	M	179	78	78.5	0.5	24.3438	24.4999	0.15605	120	122	2	77	74	-3	74	88	14	20	0	-20	7.5	9.8	2.3		7.2			4.1			1.3			25			47
182	98.9	-83.1	47	2	-45	10	61.5	58	57	-1	59	M	163	60.5	61.8	1.3	22.7709	23.2602	0.489292	96	110	14	58	73	15	80	82	2	30	0	-30	2.1	4.3	2.2										47	24	-23	59	31	-28
269.2	71.4	-197.8	45	3	-42	5	40	60	50	-10	60	M	162.5	62.2	62.2	0	23.555	23.555	0	126	145	19	73	71	-2	77	94	17	20	0	-20	4.3	6.9	2.6										16	13	-3	7	6	-1
116.5	119.8	3.3	8	7	-1	8	7.5	62	78	16	30	F	155.5	40	40.7	0.7	16.5424	16.8319	0.289492	118	116	-2	69	64	-5	80	82	2	13	0.03	-12.97	1.4	4.9	3.5
134.3	112.5	-21.8	33	4	-29	6	40	55	63	8	60	M	158.5	59.1	59.6	0.5	23.525	23.724	0.199027	131	130	-1	76	82	6	81	77	-4	20	0	-20	4	2.2	-1.8		7.1			4.1			1.4			44			31
136.1	127.6	-8.5	15	5	-10		59	42	50	8	73	M	175	57	56.2	-0.8	18.6122	18.351	-0.261224	132	112	-20	86	72	-14	87	83	-4	20	3.5	-16.5	2.3	3.3	1	7	6.9	-0.1	3.6	3.6	0	1.1	1.1	0	24	18	-6	6	5	-1
107.7	94.1	-13.6		4		8	56	49	53	4	65	M	169.2	60.5	60.1	-0.4	21.1327	20.993	-0.13972	144	126	-18	90	80	-10	61	57	-4	20	0	-20	2.3	3.6	1.3	6.6	6.8	0.2	4	4.2	0.2	1.5	1.6	0.1	24	32	8	19	24	5
76.3	46.2	-30.1	10	3	-7	6	55	41	49	8	67	M	165	60.7	64	3.3	22.2957	23.5078	1.21212	131	129	-2	81	80	-1	59	59	0	20	0	-20	3.8	6.2	2.4	6.4	6.6	0.2	3.8	4	0.2	1.5	1.5	0	19	23	4	21	20	-1
79	169	90	28			7	59	52	82	30	72	M	166	61.3	61.7	0.4	22.2456	22.3908	0.145159	136	139	3	73	76	3	56	71	15	20	0	-20	4.7	5.3	0.6	6.5	7.5	1	4.2	4.7	0.5	1.8	1.7	-0.1	32	38	6	29	34	5
109.8	97.9	-11.9	31	4	-27	5	23.625	95	106	11	42	F	160	41.9	42.7	0.8	16.3672	16.6797	0.3125	106	104	-2	70	78	8	76	80	4	17.5	10	-7.5	10.2	4.7	-5.5	7.5	7.9	0.4	4.6	4.7	0.1	1.6	1.5	-0.1	27	25	-2	13	13	0
97.9	114.1	16.2	26	3	-23		25.5	40	53	13	61	M	160	53.7	54.4	0.7	20.9766	21.25	0.273437	116	133	17	68	80	12	58	61	3	20	0→Relapse	#VALUE!	6.7	3.1	-3.6	7.3	7.5	0.2	4.2	4.3	0.1	1.4	1.3	-0.1	15	25	10	13	16	3
104.2	92.3	-11.9	35	4	-31	9	66	42	38	-4	57	M	171.5	63.9	67	3.1	21.7256	22.7796	1.05398	120	126	6	76	82	6	60	61	1	30	0	-30	4.8	5.6	0.8	7.5	7.5	0	4.4	4.4	0	1.4	1.4	0	23	37	14	31	54	23
64.8	52.7	-12.1	35	6	-29	8	69	45	40	-5	59	M	168	64.6	66.2	1.6	22.8883	23.4552	0.566893	116	118	2	75	79	4	56	60	4	30	0	-30	7.5	6	-1.5	6.9	6.7	-0.2	3.9	4	0.1	1.3	1.5	0.2	17	17	0	23	22	-1
149.7	161.5	11.8	10	8	-2	6	57	44	39	-5	71	M	160	63.8	63.6	-0.2	24.9219	24.8438	-0.078125	159	163	4	84	87	3	52	52	0	20	0	-20	2.3	3.2	0.9	7.1	6.8	-0.3	4	4	0	1.3	1.4	0.1	20	27	7	20	28	8
153.8	153.8	0	25	18	-7	7	40	43	42	-1	52	M	167	95.8	99	3.2	34.3505	35.4979	1.14741	111	95	-16	76	68	-8	75	84	9	22.5	15.5	-7	7.1	5.4	-1.7		6.9			4.6			2			22			22
300.5	143.8	-156.7		2		7	46	37	51	14	60	M	178	90	104.2	14.2	28.4055	32.8873	4.48176	109	125	16	72	84	12	72	76	4	20	0	-20	6.1	3.4	-2.7	7.6	7.7	0.1	4.5	4.4		1.5	1.3	-0.2	21	18	-3	37	18	-19
235.4	161.5	-73.9	8	2	-6	8	14	50	58	8	30	M	175.1	74.6	75.7	1.1	24.3314	24.6901	0.358774	118	117	-1	79	81	2	59	65	6	20	0	-20	5.6	7	1.4		7.2			4.6			1.8			18			17
85.6	120.6	35	9	1	-8	10	25.5	49	47	-2	63	M	162	53.6	55.6	2	20.4237	21.1858	0.762079	130	119	-11	74	76	2	58	70	12	10	0→Relapse	#VALUE!	4.2	3.3	-0.9		7.6			4.3			1.3			17			10
133.8	169	35.2	12	9	-3	8	12.6	58	60	2	70	M	167	65.5	69.2	3.7	23.486	24.8127	1.32669	116	123	7	82	82	0	90	88	-2	20	0.9	-19.1	3.6	4.8	1.2		7			4.2			1.5			22			19
153.8	102.9	-50.9	17	3	-14	6	40	73	64	-9	52	M	170.8	71	71.8	0.8	24.3379	24.6121	0.27423	148	137	-11	94	90	-4	59	72	13	20	0.5	-19.5	3.6	3.4	-0.2	7.1	7.6	0.5	4.7	4.8	0.1	2	1.7	-0.3	32	25	-7	35	20	-15
137.7	120.6	-17.1	15	2	-13	7	26	73	64	-9	40	M	172.5	58.9	61.4	2.5	19.7942	20.6343	0.84016	104	108	4	64	65	1	61	59	-2	20	0	-20	8.3	5.4	-2.9	7.3	7.1	-0.2	4.7	4.6	-0.1	1.8	1.8	0	26	23	-3	24	18	-6
85.6	69.8	-15.8	19	8	-11	6	53	52	51	-1	72	M	164.2	68.2	68.4	0.2	25.2952	25.3694	0.0741795	132	111	-21	69	64	-5	65	73	8	20	0	-20	3.5	1.9	-1.6	7.6	7.8	0.2	4	4.1	0.1	1.1	1.1	0	26	35	9	27	48	21
137.7	77.5	-60.2	45	8	-37	6	49	41	50	9	63	M	169.9	74.9	78.4	3.5	25.9475	27.16	1.2125	131	137	6	81	85	4	65	61	-4	20	0	-20	6.2	7.2	1	6.7	7.1	0.4	4.4	4.6	0.2	1.9	1.8	-0.1	14	15	1	9	12	3
111.8	137.7	25.9		14		5	40	44	49	5	53	M	167	84.1	87.2	3.1	30.1553	31.2668	1.11155	96	108	12	70	69	-1	72	83	11	20	15	-5	7.2	10.9	3.7	6.8	6.6	-0.2	4.7	4.6	-0.1	2.2	2.3	0.1	17	21	4	11	18	7
223.2	94.1	-129.1	41	6	-35	7	72	49	57	8	68	M	161.9	58.8	57.3	-1.5	22.4328	21.8605	-0.572265	132	141	9	75	90	15	61	83	22	30	8	-22	4.3	2.6	-1.7	6.9	6.9	0	4.2	4.3	0.1	1.6	1.7	0.1	20	28	8	18	36	18
375.8	197.4	-178.4	7	2	-5	6	51	44	52	8	68	M	167	74	73	-1	26.5338	26.1752	-0.358564	155	168	13	81	87	6	67	62	-5	20	0	-20	3.8	2.1	-1.7		6.8			4.2			1.6		31	31	0	32	29	-3
137.7	110.3	-27.4	28	3	-25	8	55	67	71	4	70	M	156.7	47	51	4	19.1408	20.7698	1.629	117	135	18	67	64	-3	89	81	-8	28	0	-28	2.6	2.7	0.1	7.3	7.9	0.6	3.9	4.5	0.6	1.1	1.3	0.2	13	18	5	13	18	5
153.8	111.8	-42	27			5	27	44	48	4	56	M	171	75	77	2	25.6489	26.3329	0.683971	162	158	-4	94	98	4	68	74	6	15	0.5	-14.5	5.5	5.9	0.4	7.5	7	-0.5	4.8	4.4	-0.4	1.8	1.7	-0.1	26	31	5	53	63	10
102.9	135.5	32.6	25	3	-22	7	45	40	54	14	65	M	169	75	73.3	-1.7	26.2596	25.6644	-0.595217	113	109	-4	68	76	8	58	62	4	20	0	-20	8.3	7.2	-1.1	6.8			4.3			1.7			22			23
120.6	153.8	33.2					27.75	58	54	-4	57	M	173	70	71.7	1.7	23.3887	23.9567	0.568011	132	131	-1	80	84	4	58	61	3	15	4	-11	5.5	5.2	-0.3	7.4	7.3	-0.1	4.4	4.3	-0.1	1.5	1.4	-0.1	16	17	1	14	14	0
126	129.3	3.3	9	2	-7	7	15	40	50	10	48	M	169	75	78.2	3.2	26.2596	27.38	1.12041	123	128	5	73	81	8	63	76	13	10	0	-10	8.6	5	-3.6	7.5	7.9	0.4	4.7	4.7	0	1.7	1.5	-0.2	21	20	-1	26	29	3
183.5	229.4	45.9	41			10	44.625	59	57	-2	56	M	183	87.8	90.7	2.9	26.2176	27.0835	0.865956	102	117	15	67	85	18	74	77	3	30	40	10	3.5	4.4	0.9	7	6.9	-0.1	4.2	4.2	0	1.5	1.6	0.1	13	14	1	19	18	-1
167.7	183.5	15.8	29	6	-23	8	22.5	73	72	-1	44	F	165	43	45.2	2.2	15.7943	16.6024	0.808081	104	106	2	68	67	-1	63	63	0	15	0	-15	1.7	6.6	4.9
210.6	145.9	-64.7	33	3	-30	9	78	51	53	2	71	F	158	55.4	57.5	2.1	22.192	23.0332	0.841211	136	135	-1	68	74	6	71	68	-3	27.5	0	-27.5	7.5（?）	1.7	#VALUE!	6.7			4			1.5			22			16
153.8	137.7	-16.1	15	7	-8	6	17.5	89	76	-13	54	F	156	48	46.7	-1.3	19.7239	19.1897	-0.534188	104	100	-4	63	60	-3	51	46	-5	10	0	-10	3.5	2.9	-0.6	6.2	6.2	0	4.3	4.3	0	2.3	2.3	0	19	18	-1	10	12	2
169	285.2	116.2	14	4	-10	6	25	95	61	-34	68	F	156	66.5	57.2	-9.3	27.3258	23.5043	-3.8215	139	112	-27	89	72	-17	59	62	3	15	0	-15	7.4	12.2	4.8	7.2	6	-1.2		3.3			1.2		17	11	-6	17	8	-9
544.8	411.8	-133	9	6	-3	8	66.25	68	58	-10	74	M	157.7	65.1	63.4	-1.7	26.1769	25.4933	-0.683574	135	108	-27	78	71	-7	54	63	9	25	0	-25	2.3	3.2	0.9	7.2	6.9	-0.3	3.9	3.9	0	1.2	1.3	0.1	65	35	-30	33	25	-8
481.6	235.4	-246.2	14	3	-11	4	43	64	62	-2	63	M	169.2	69.2	69.7	0.5	24.1716	24.3462	0.17465	162	149	-13	104	98	-6	56	63	7	20	0	-20	6	6.8	0.8	7.3	7.5	0.2	4.6	4.7	0.1	1.7	1.7	0	25	26	1	23	26	3
327.6	300.8	-26.8	19	2	-17	5	33.75	87	92	5	66	M	165	52.6	56.4	3.8	19.3205	20.7163	1.39578	149	151	2	92	92	0	74		-74	15	0	-15	3.3	5.3	2	6.7	6.6	-0.1	4.3	4.2	-0.1	1.8	1.8	0	23	23	0	14	16	2
197.82	217.8	19.98	26	4	-22	7	35	58	60	2	54	M	165.6	72.1	70.7	-1.4	26.2915	25.7809	-0.510514	156	127	-29	97	80	-17	63	68	5	20	0	-20	4.8	1.8	-3	7.8	7.6	-0.2	4.5	4.5	0	1.4	1.5	0.1	29	23	-6	19	25	6
238.6	199	-39.6	14	1	-13	8	50	62	67	5	72	M	167	57.7	59.8	2.1	20.6892	21.4421	0.752985	111	112	1	56	64	8	59	53	-6	20	0	-20	10.4	6.5	-3.9	7.1	7.3	0.2	4.4	4.3	-0.1	1.6	1.4	-0.2	23	25	2	17	19	2
133.72	332	198.28	31	10	-21	9	47	50	53	3	65	M	164.8	66.5	67.5	1	24.4854	24.8536	0.368202	136	122	-14	74	76	2	74	63	-11	20	0→Relapse	#VALUE!	7.7	6.5	-1.2	7.8	8.2	0.4	4.5	5	0.5	1.4	1.6	0.2	41	35	-6	32	33	1
352.2	140.66	-211.54		2		10	74	58	59	1	57	M	183	89.7	89.5	-0.2	26.7849	26.7252	-0.0597211	121	126	5	84	87	3	83	70	-13	40	0	-40	4.5	6.7	2.2	7.7	7.4	-0.3	4.7	4.3	-0.4	1.6	1.4	-0.2	17	13	-4	23	21	-2
300.2	95.06	-205.14	15	9	-6	9	30	61	45	-16	44	M	170	90.8	89.9	-0.9	31.4187	31.1073	-0.311419	150	133	-17	100	84	-16	86	76	-10	20	20	0	4.4	4.7	0.3	8.1	7.2	-0.9	4.7	4.3	-0.4	1.4	1.5	0.1	34	18	-16	49	26	-23
273.2	125.5	-147.7	14	4	-10	7	50	53	59	6	73	M	162	63.8	64.4	0.6	24.3103	24.5389	0.228624	127	131	4	83	88	5	82	81	-1	20	0	-20	1.7	2.4	0.7	6.8	6.6	-0.2	3.8	3.9	0.1	1.3	1.4	0.1	21	20	-1	35	24	-11
129.62	142.38	12.76	16	9	-7	5	33	44	47	3	78	M	160	45.9	46.3	0.4	17.9297	18.0859	0.15625	123	162	39	65	73	8	59	54	-5	20	0	-20	5.9	4.9	-1	6.1	6.2	0.1	4	3.5	-0.5	1.9	1.3	-0.6	24	16	-8	16	16	0
92.84	86.84	-6	6	0	-6	10	35	49	49	0	55	M	163.2	65.8	65.5	-0.3	24.705	24.5924	-0.112637	149	148	-1	98	89	-9	55	85	30	20	0	-20	6.6	8.5	1.9	7.8	8.3	0.5	4.6	4.8	0.2	1.4	1.4	0	14	25	11	10	17	7
212.4	147.38	-65.02	15	2	-13	9	49	59	59	0	57	M	173	85.7	91.6	5.9	28.6344	30.6058	1.97133	112	113	1	72	74	2	52	54	2	20	0	-20	3.4	4	0.6	6.5	7.1	0.6	4.2	4.6	0.4	1.8	1.8	0	18	23	5	28	33	5
145.02	138.92	-6.1	10	4	-6	9	42	59	74	15	63	M	166.8	50.7	49.9	-0.8	18.2228	17.9353	-0.28754	128	116	-12	75	84	9	73	90	17	20	0	-20	7.7	7.4	-0.3	7	6.9	-0.1	4.7	4.5	-0.2	2	1.9	-0.1	23	18	-5	23	19	-4
207.4	180.84	-26.56	18	4	-14	6	55	73	67	-6	78	M	169.5	64.4	67.9	3.5	22.4154	23.6336	1.21823	138	117	-21	82	69	-13	54	54	0	20	0	-20	4.5	4.1	-0.4	6.7	6.7	0	3.8	3.8	0	1.3	1.3	0	20	22	2	14	20	6
590.2	603.6	13.4	14	3	-11	8	38	73	92	19	58	M	164.4	53.4	55.2	1.8	19.7578	20.4237	0.665992	134	147	13	74	88	14	61	76	15	20	0	-20	2.4	2.9	0.5	6.1	7.1	1	3.6	4.2	0.6	1.4	1.4	0	29	31	2	31	32	1
140.56	79.08	-61.48	6	5	-1		75	62	56	-6	70	M	158.6	53.8	54.5	0.7	21.3883	21.6666	0.278286	88	104	16	54	64	10	40	51	11	30	13	-17	4.6	7.4	2.8	6.7	6.5	-0.2	4.2	3.9	-0.3	1.7	1.5	-0.2	24	24	0	15	15	0
144.02	112.7	-31.32	13	7	-6	8	22.5	45	43	-2	72	M	164.3	51.2	55.4	4.2	18.9668	20.5227	1.55587	106	111	5	72	80	8	57	59	2	15	0	-15	5.9	6.1	0.2	6.6	7.1	0.5	3.9	4.2	0.3	1.4	1.4	0	16	18	2	9	12	3
128.34	102.5	-25.84	20	0	-20	7	28	71	63	-8	65	M	161	51.3	55	3.7	19.7909	21.2183	1.42741	140	142	2	81	73	-8	60	65	5	12	0	-12	3.6	6.5	2.9	6.9	7	0.1	4	3.9	-0.1	1.4	1.3	-0.1	34	29	-5	27	19	-8
71.76	73.6	1.84	12	2	-10	6	29.5	40	41	1	77	M	156	59.1	55.5	-3.6	24.285	22.8057	-1.47929	128	136	8	77	80	3	71	58	-13	10	0	-10	4.8	5.5	0.7		7.6			4.7			1.6			18			27
86.56	90.72	4.16	28	2	-26	10	40	47	64	17	48	M	169.5	67.6	69.1	1.5	23.5292	24.0513	0.522098	126	119	-7	76	67	-9	62	57	-5	20	0	-20	6.8	3.9	-2.9	7	7	0	4.3	4.2	-0.1	1.6	1.5	-0.1	17	18	1	13	12	-1
143.02	127.42	-15.6	5	5	0	10	104	58	61	3	68	M	159	49.3	51.4	2.1	19.5008	20.3315	0.830663	122	124	2	72	76	4	49	54	5	20	0.03	-19.97	3.1	7.1	4	6.5	6.4	-0.1	4.2	4.1	-0.1	1.8	1.8	0	17	18	1	17	17	0
104.8	115.72	10.92	16	2	-14	9	67.5	67	72	5	72	M	161	65.3	62.8	-2.5	25.1919	24.2275	-0.964469	134	113	-21	72	68	-4	67	72	5	25	Failure iQOS	#VALUE!	8.4	3.4	-5		7.6			4.5			1.5		26	27	1	23	24	1
92.1	172.52	80.42	10	2	-8	4	46	38	42	4	70	M	170.9	69.6	72.1	2.5	23.8301	24.686	0.855965	138	152	14	87	91	4	63	61	-2	20	0	-20	3.1	5.2	2.1	6.7	7.7	1	4.2	4.7	0.5	1.7	1.6	-0.1	21	37	16	31	69	38
76.66	59.46	-17.2	6	3	-3	6	50	42	38	-4	69	M	165	65.8	66.6	0.8	24.169	24.4628	0.293848	139	140	1	76	70	-6	66	68	2	20	0	-20	1.8	1.8	0	7.3	7.1	-0.2	4.3	4	-0.3	1.4	1.3	-0.1	25	19	-6	24	17	-7
118.84	104.34	-14.5	21	2	-19	6	38.25	52	61	9	65	M	167.6	72.8	72.8	0	25.9169	25.9169	0	131	148	17	74	84	10	96	74	-22	15	0	-15	5.1	2.4	-2.7	7.5	7.9	0.4	4.5	4.7	0.2	1.5	1.5	0	16	18	2	17	24	7
102.6	113.34	10.74	7	2	-5	10	66	41	40	-1	64	M	168	72.7	74.1	1.4	25.7582	26.2543	0.496032	142	136	-6	98	84	-14	74	66	-8	30	0	-30	4.4	3	-1.4	8.1	8	-0.1	4.5	4.5	0	1.3	1.3	0	20	17	-3	19	19	0
48.88	67.76	18.88	38	10	-28	10	25	39	56	17	45	M	171.6	81.6	88.8	7.2	27.7112	30.1563	2.44511	131	120	-11	73	82	9	85	87	2	20	0	-20	8.8	7.5	-1.3	6.7	7.1	0.4	3.6	4	0.4	1.2	1.3	0.1	16	19	3	13	19	6
120.58	110.32	-10.26	24	5	-19	8	51	58	52	-6	54	M	164.5	95.6	98.3	2.7	35.3286	36.3263	0.997773	120	127	7	76	71	-5	68	83	15	30	0	-30	7.1	3.6	-3.5	7.8	7.5	-0.3	4.6	4.4	-0.2	1.4	1.4	0	18	19	1	15	22	7
343.4	248.4	-95				6	18	67	86	19	44	F	150	56.4	57.3	0.9	25.0667	25.4667	0.4	121	101	-20	73	77	4	64	65	1	15	0	-15	7.8	6.3	-1.5	7.4	7.4	0	4.3	4.5	0.2	1.4	1.6	0.2	15	25	10	22	43	21
112.14	89.52	-22.62	13	2	-11	5	45.2	43	41	-2	75	F	146	51.2	51.2	0	24.0195	24.0195	0	171	148	-23	76	68	-8	87	93	6	20	0	-20	3	3.9	0.9	7.7	7.6	-0.1	4.4	4.3	-0.1	1.3	1.3	0	22	21	-1	17	15	-2
147.84	184.64	36.8	19	2	-17	7	26.25	73	83	10	56	F	160	57.1	58.9	1.8	22.3047	23.0078	0.703125	110	145	35	69	79	10	72	77	5	15	0	-15	7.4	6.9	-0.5	7	7.2	0.2	4.3	4.4	0.1	1.6	1.6	0	26	27	1	20	20	0
192.14	159.84	-32.3	12	4	-8	10	19.5	76	74	-2	65	F	158.2	49.1	49.6	0.5	19.6186	19.8184	0.199782	120	104	-16	80	76	-4	65	58	-7	13	0	-13	10.9	5.7	-5.2	7.1	6.4	-0.7	4.3	3.8	-0.5	1.5	1.5	0	27	34	7	21	33	12
391.8	433.4	41.6	8	3	-5	9	20	81	88	7	38	F	155.4	41.5	42.5	1	17.1849	17.599	0.414093	96	93	-3	61	53	-8	41	39	-2	20	0 iQOS	#VALUE!	4.9	4	-0.9	6.7	7	0.3	4	4.4	0.4	1.5	1.7	0.2	36	33	-3	27	26	-1
189.16	148.48	-40.68	59	3	-56	8	30	52	55	3	57	F	152	54	57.1	3.1	23.3726	24.7143	1.34176	118	112	-6	76	60	-16	69	60	-9	20	0.03	-19.97	4.5	3.1	-1.4	7.2	6.8	-0.4	4.7	4.4	-0.3	1.9	1.8	-0.1	34	17	-17	65	23	-42
73.88	76.58	2.7	15	5	-10	5	15	68	69	1	52	F	149	83.6	86.2	2.6	37.656	38.8271	1.17112	112	162	50	75	76	1	73	90	17	10	1	-9	2.7			6.5	7.4	0.9	3.8	4.3	0.5	1.4	1.4	0	26	36	10	49	61	12
145.02	148.56	3.54				9	11.5	53	56	3	43	F	162.3	56.4	56.3	-0.1	21.4113	21.3733	-0.0379632	132	117	-15	88	81	-7	64	69	5	iQOS	0	#VALUE!	6.3	7.4	1.1	7.2	7.5	0.3	4.3	4.5	0.2	1.5	1.5	0	16	23	7	10	15	5
[truncated: 81 more columns]
